# Supplementary material for: Estrogen-Related Receptor Influences the Hemolymph Glucose Content by Regulating Midgut Trehalase Gene Expression in the Last Instar Larvae of Bombyx mori
Source: Int J Mol Sci. 2021 Apr 21;22(9):4343. doi: 10.3390/ijms22094343 (PMC8122577; doi:10.3390/ijms22094343)
Supplement: Supplementary file 1 [file ijms-22-04343-s001.zip › Table S1.xlsx]

## Sheet: Table S1
Primer name	Purpose	5′-3′	Sequence	Remark
BmTIF4A	qRT-PCR	F	TTCGTACTGGCTCTTCTCGT	196bp
		R	CAAAGTTGATAGCAATTCCCT
BmERR	qRT-PCR	F	CGCCGACCTGTACGACC	259bp
		R	CACGCCCGACACCTGTAGAAA
	RNAi	F	TAATACGACTCACTATAGGGAGACCGCGTCAAACAGGAAACGGATC	5’terminal
		R	TAATACGACTCACTATAGGGAGACCAGCACCTTGATGTCGTCGAG	T7 promoter
BmTreh	qRT-PCR	F	GTTACAGATTACGGCGAACTTC	119bp
		R	CTTCTTCATCCCATAACGCTTG
EGFP	RNAi	F	TAATACGACTCACTATAGGGAGATGCTTCAGCCGCTACCC	5’terminal
		R	TAATACGACTCACTATAGGGAGATCCAGCAGGACCATGTGAT	T7 promoter
pGL3-BmTrehP (complete promoter)	Vector for cell expression	F	cgagctcAGTGTTGACCGCGGTAACCC	Sac I
		R	ccgctcgagCGATTATAATCGCGTACGTCCG	Xho I
pGL3-BmTrehP (truncated promoter)	Vector for cell expression	F	cgagctcGGCTGTCAACTCTTTCACTAGTGG	1725bp
		F	cgagctcGCGATACAAGGTCAACGAGAACTG	1139bp
		F	cgagctcGTAGTTCTGAATACGAAC	1104bp
		F	cgagctcCTGCCTACAAGGGCAATAA	650bp
		F	cgagctcGAAGGATAAACACAC	625bp
		R	ccgctcgagCGATTATAATCGCGTACGTCCG
Bio-ERRE-1	EMSA	F	GGGTTCTGACCTCGGAGGG	3′–ends biotin labeled
		R	CCCTCCGAGGTCAGAACCC
Bio-ERRE-2		F	CATTGGTGACCTACATGGC
		R	GCCATGTAGGTCACCAATG
Bio-ERRE-3		F	AGAATGGGACCTCGGTTTT
		R	AAAACCGAGGTCCCATTCT
Bio-ERRE-4		F	CGATACAAGGTCAACGAGA
		R	TCTCGTTGACCTTGTATCG
Bio-ERRE-5		F	TGGCTCTGCCCCTGGCATT
		R	AATGCCAGGGGCAGAGCCA
Bio-ERRE-6		F	GCCTACAAGGGCAATAAAA
		R	TTTTATTGCCCTTGTAGGC
Bio-ERRE-7		F	TGGAACTGACATTCGCGTC
		R	GACGCGAATGTCAGTTCCA
